# Supplementary material for: A D-cysteine desulfhydrase, SlDCD2, participates in tomato fruit ripening by modulating ROS homoeostasis and ethylene biosynthesis
Source: Hortic Res. 2023 Feb 1;10(3):uhad014. doi: 10.1093/hr/uhad014 (PMC10031741; doi:10.1093/hr/uhad014)
Supplement: Web_Material_uhad014 [file web_material_uhad014.zip]

Archive with 1 entries (1 files):
- supplementary data-dcd2-1.19.docx
